# Supplementary material for: N-glycosylation of the protein disulfide isomerase Pdi1 ensures full Ustilago maydis virulence
Source: PLoS Pathog. 2019 Nov 15;15(11):e1007687. doi: 10.1371/journal.ppat.1007687 (PMC6881057; doi:10.1371/journal.ppat.1007687)
Supplement: S1 Table — List of glycoproteins identified through the three different extracts indicating in which extract were identified, their apoplastic secretion prediction and their gene deletion phenotypes after maize plant infection. (XLSX) [file ppat.1007687.s007.xlsx]

## Sheet: Table S1
Protein	O cyt	N cyt	O secr	N secr	O cw	N cw	Apoplastic protein1	Deffect in virulence in CL13	Deffect in virulence in SG200	Deffect in virulence in FB1 x FB2	Protein function
UMAG_00027		x		x			P/L	ns	nt3	nt	Uncharacterized protein
UMAG_00309		x					P	****	**	nt	Uncharacterized protein
UMAG_00695						x		ns	nt	nt	Hydrolysis of terminal non-reducing N-acetyl-D-hexosamine residues in N-acetyl-beta-D-hexosaminide
UMAG_01209						x		Unable2	ns	nt	Putative Hsp70 family ATPase SSC1
UMAG_01213			x				P	ns	nt	nt	Uncharacterized protein
UMAG_01366		x					L	Unable	Unable	Unable	14-3-3 family protein BMH1
UMAG_01690		x		x			L	ns	nt	nt	Uncharacterized protein
UMAG_01829 - Afg1	x	x		x		x	P/L	*	ns	nt	Hydrolysis of α-L-arabinofuranosyl linkages in arabinoxylan and arabinan
UMAG_01886		x						ns	nt	nt	Serine-type carboxypeptidase
UMAG_01945 - Suc2	x	x				x	P/L	**	nt	nt	Hydrolysis of sucrose into fructose and glucose
UMAG_02751		x						****	ns	nt	Uncharacterized protein
UMAG_03246		x		x			P	ns	nt	nt	FAD flavoprotein involved in oxidation-reduction processes
UMAG_03416		x					P/L	**	ns	nt	Hydrolysis of α-arabinofuranosidic linkages in arabinan
UMAG_04180			x					****	**	ns	Uncharacterized protein
UMAG_04270		x						Unable	ns	Unable	Catalysis of attachment of aspartate to its cognate transfer RNA molecule
UMAG_04309 - Afg3				x			P/L	Characterized4	Characterized4	Characterized4	Hydrolysis of α-L-arabinofuranosyl linkages in arabinoxylan and arabinan
UMAG_04382		x						Unable	ns	nt	ATP-dependent synthesis of carbamyl-phosphate from glutamine or ammonia and bicarbonate
UMAG_04422				x			P/L	****	***	ns	Endohydrolysis of 1,4-β-D-xylosidic linkages in xylan
UMAG_04503		x		x			P/L	ns	nt	nt	Hydrolysis of α-D-galactose
UMAG_04641		x						Unable	Unable	Unable	Serine-type carboxypeptidase
UMAG_04733		x						****	ns	nt	Catalysis of the intermembrane transfer of phosphatidylglycerol and phosphatidylinositol
UMAG_04926 – Pep4		x					L	Characterized5	Characterized5	Characterized5	Vacuole proteinase A involved in the dimorphic transition of U. maydis and its pathogenic behaviour
UMAG_05223		x					L	****	****	**	β-1,6-glucanase
UMAG_05731 - Cmu1	x	x		x			L	Characterized6	Characterized6	Characterized6	Conversion of chorismate to prephenate leading to a reduction in plant salicylic acid biosynthesis
UMAG_05988		x						ns	nt	nt	Uncharacterized protein
UMAG_06158				x			L	ns	nt	nt	Deamination of glutamine
UMAG_06235		x						Unable	Unable	Unable	Chaperone involved in protein folding
UMAG_10156 - Pdi1	x	x					L	***	****	****	Support of the folding of newly synthesized proteins in the ER via the addition of disulfide bonds
UMAG_10434		x					L	Unable	Unable	Unable	Elongation factor G
UMAG_10681		x			x			ns	nt	nt	Keto-acil reductoisomerase
UMAG_10750		x						ns	nt	nt	Vesicle secretion or inter-cellular signalling
UMAG_10774		x						ns	nt	nt	Uncharacterized protein
UMAG_11400		x						ns	nt	nt	Biosynthesis of the thiamine precursor thiazole
UMAG_11496		x						**	ns	nt	Aminoacylation of tyrosyl transfer RNA molecule to tyrosine
UMAG_11749					x			ns	nt	nt	Component of the eukaryotic translation initiation factor 3 (eIF-3) complex
35	4	27	2	9	2	4	18	35	35	35	35
1 Data obtained from prediction by ApoplastP (P) and/or experimentally located (L) (Djamei personal communication)
2 Unable to achieve U. maydis deletion
3 Not tested
4 Previously characterized virulence factor (Lanver et al., 2014)
5 Previously characterized virulence factor (Sobenares-Gutierrez et al., 2015)
6 Previously characterized virulence factor (Djamei et al., 2011)
ns: statistically not significant, * for p-value < 0.05, ** for p-value < 0.01, *** for p-value < 0.005, **** for p-value < 0.0001
